# Supplementary material for: Developmental dynamics of two bipotent thymic epithelial progenitor types
Source: Nature. 2022 May 25;606(7912):165–71. doi: 10.1038/s41586-022-04752-8 (PMC9159946; doi:10.1038/s41586-022-04752-8)
Supplement: Supplementary file 3 — Source Data Fig. 1 [file 41586_2022_4752_MOESM3_ESM.xlsx]

## Sheet: Sheet1
Fig_2_g
c/m	ep/lp	time point	cluster number	% cells	cell number
0.0203336	0.391222	E16.5	1	0.365798	8
0.504498	0.58023	E16.5	2	13.7174	300
0.682503	0.545293	E16.5	3	9.83082	215
0.651155	0.641296	E16.5	4	16.3237	357
0.746562	0.545716	E16.5	5	17.6497	386
0.654291	0.595481	E16.5	7	5.98994	131
0.559012	0.59734	E16.5	8	9.64792	211
0.614625	0.567243	E16.5	9	3.20073	70
0.185623	0.170134	E16.5	10	7.59031	166
0.505053	0.373651	E16.5	11	5.89849	129
0.445841	0.542312	E16.5	12	9.60219	210
0.0236163	-0.0510855	P28	2	12.2301	708
-0.24501	0.0594239	P28	3	1.08827	63
-0.498522	0.202244	P28	4	15.0112	869
-0.617537	0.186417	P28	5	2.31473	134
-0.647404	0.279736	P28	6	2.34928	136
-0.530896	0.248331	P28	7	10.9	631
0.806751	0.386376	P28	9	4.76766	276
-0.307023	-0.0935199	P28	10	5.68319	329
-0.126812	-0.0202483	P28	11	6.44325	373
0.310776	0.471179	P28	12	5.04405	292
-0.374847	0.24642	P28	13	8.56797	496
0.691613	0.381023	P28	14	4.80221	278
-0.175878	-0.211146	P28	15	4.19762	243
-0.189982	0.151039	P28	16	0.604595	35
0.0552322	-0.148355	P28	17	11.2109	649
-0.379202	0.241194	P28	18	1.24374	72

## Sheet: Sheet2
Fig_2_h
c/m	ep/lp	time point	cluster number	% cells	cell number
0.0507218	0.131769	P0	1	7.7937	136
0.531703	0.4322	P0	2	4.46991	78
0.611055	0.580303	P0	3	4.06877	71
0.806865	0.544847	P0	4	2.00573	35
0.711072	0.58415	P0	6	14.212	248
0.828201	0.423869	P0	7	8.99713	157
0.699698	0.632937	P0	8	10.5444	184
0.565649	0.613358	P0	9	7.7937	136
0.512287	0.620564	P0	10	5.15759	90
0.77772	0.506919	P0	11	13.1232	229
-0.467975	0.347688	P0	12	17.8223	311
0.0236163	-0.0510855	P28	2	12.2301	708
-0.24501	0.0594239	P28	3	1.08827	63
-0.498522	0.202244	P28	4	15.0112	869
-0.617537	0.186417	P28	5	2.31473	134
-0.647404	0.279736	P28	6	2.34928	136
-0.530896	0.248331	P28	7	10.9	631
0.806751	0.386376	P28	9	4.76766	276
-0.307023	-0.0935199	P28	10	5.68319	329
-0.126812	-0.0202483	P28	11	6.44325	373
0.310776	0.471179	P28	12	5.04405	292
-0.374847	0.24642	P28	13	8.56797	496
0.691613	0.381023	P28	14	4.80221	278
-0.175878	-0.211146	P28	15	4.19762	243
-0.189982	0.151039	P28	16	0.604595	35
0.0552322	-0.148355	P28	17	11.2109	649
-0.379202	0.241194	P28	18	1.24374	72

## Sheet: Sheet3
Fig_2_i
c/m	ep/lp	time point	cluster number	% cells	cell number
0.0236163	-0.0510855	P28	2	12.2301	708
-0.24501	0.0594239	P28	3	1.08827	63
-0.498522	0.202244	P28	4	15.0112	869
-0.617537	0.186417	P28	5	2.31473	134
-0.647404	0.279736	P28	6	2.34928	136
-0.530896	0.248331	P28	7	10.9	631
0.806751	0.386376	P28	9	4.76766	276
-0.307023	-0.0935199	P28	10	5.68319	329
-0.126812	-0.0202483	P28	11	6.44325	373
0.310776	0.471179	P28	12	5.04405	292
-0.374847	0.24642	P28	13	8.56797	496
0.691613	0.381023	P28	14	4.80221	278
-0.175878	-0.211146	P28	15	4.19762	243
-0.189982	0.151039	P28	16	0.604595	35
0.0552322	-0.148355	P28	17	11.2109	649
-0.379202	0.241194	P28	18	1.24374	72
0.0344986	-0.150671	1 yr	1	14.2477	214
0.0688627	0.0776748	1 yr	2	8.58855	129
-0.32171	0.135688	1 yr	4	13.9148	209
0.133369	0.300468	1 yr	6	16.8442	253
0.114786	0.145523	1 yr	7	3.46205	52
0.125919	0.19903	1 yr	8	10.0533	151
-0.00638425	0.0922819	1 yr	9	7.78961	117
0.0813326	-0.0686868	1 yr	10	4.32756	65
0.425965	0.171454	1 yr	11	14.98	225

## Sheet: Sheet4
Fig_2_j
	ep	pp	cTEC	mTEC	other
E16.5	0.329675	0.0759031	0.52995		0.0644719
P0	0.129513	0.077937	0.529513	0.178224	0.0848137
P28	0.0504405	0.397651	0.0956987	0.403869	0.0523407
1yr		0.653129	0.1498	0.139148	0.0579228
