# Supplementary material for: Developmental dynamics of two bipotent thymic epithelial progenitor types
Source: Nature. 2022 May 25;606(7912):165–71. doi: 10.1038/s41586-022-04752-8 (PMC9159946; doi:10.1038/s41586-022-04752-8)
Supplement: Supplementary file 4 — Source Data Fig. 2 [file 41586_2022_4752_MOESM4_ESM.xlsx]

## Sheet: Sheet1
Fig_2_e
Cells	Barcodes	Barcodes	Barcodes	Barcodes
E12.5	E16.5	P0	P12-P15	>P16
3746	654	676	1258	237
3448	239	175	420	1244
3148	578	405	1403	1044
4877	600	630	385	3297
4505	307	815	947	764
	513		967	370
			1383	410
			1346	1352
			519	484
			437	1146
			929	1153
				1024

## Sheet: Sheet2
Fig_2_f
E16.5	P0	~2w	>3w
30.8966	12.058	9.84615	18.6667
1	38.0541	20	4.41379
7.44186	13.4737	22.3256	0
14.9461	12.9855	14	2.56
0	27.2	9.41176	9.14286
11.3418		0	0
		0	4.92308
		18.9091	9.73913
		16.5161	3.14754
		0	17.0667
			0
