# Supplementary material for: Developmental dynamics of two bipotent thymic epithelial progenitor types
Source: Nature. 2022 May 25;606(7912):165–71. doi: 10.1038/s41586-022-04752-8 (PMC9159946; doi:10.1038/s41586-022-04752-8)
Supplement: Supplementary file 5 — Source Data Fig. 3 [file 41586_2022_4752_MOESM5_ESM.xlsx]

## Sheet: Sheet1
Fig_3_a
TECs/thymus (x10^5)
wt P28	Fgf7 tg P28	wt 1yr	Fgf7 tg 1yr
1.06	2.62	0.26	1.25
4.59	14.83	0.56	15.23
1.43	4.15	0.81	3.71
1.16	5.4	0.37	7.63
1.39	8.99	0.28	3.18
1.33	7.16	0.06	1.89
1.4	1.72	0.28	2.81
0.51291	1.47126	0.16	0.76
0.55611	1.63944	0.27	5.14
0.63441	1.9734	0.28	2.94
0.68175	2.0995		1.17
0.76956	3.9412		2.85
0.78338	4.1366		2.03
0.87754	4.54176		1.69
1.4383	5.0176		3
1.5836	7.74592		2.82
1.59004	9.216		18.46
2.882	11.4		9.16
	14.9504

## Sheet: Sheet2
Fig_3_b
cells/thymus (x10^6)
wt P28	Fgf7 tg P28	wt 1yr	Fgf7 tg 1yr
137.1	409	18.48	78
160	624	21.8	1238
300.8	546	51.8	257
15.88	370	58.6	500
153	568	27.4	424
265	984	50	436
163	590	31.4	472
212	560	26	576
171	472	44	247.8
131	442	34.8	302.48
135	608		156.8
123	390		82.8
167	396		366
148	434		164
282	740		283.6
178	482		172.8
254	708		838.8
190	1168		566
220	1000
	988
	720

## Sheet: Sheet3
Fig_3_c
thymopoietic index
wt P28	Fgf7 tg P28	wt 1yr	Fgf7 tg 1yr
1293	1561	705	813
350	421	7810	655
2103	1315	1140	1330
137	605	1640	7630
1101	631.8	1220	534
1992	1374.3	386	710
1164	3430	642	968
763.359	781.25	1570	947
934.58	781.25	995	454
1321	877.193	1590	622
1597.44	1116.07		693
1672.24	1197.61		2300
1980.2	1275.51		1680
2028.4	1338.69		222
2398.08	1788.91		588
2695.42	1976.29		1800
2754.82	2105.26		613
3003	2415.46		618
	2949.85

## Sheet: Sheet4
Fig_3_e
c/m	ep/lp	time point	cluster number	% cells	cell number
0.0236163	-0.0510855	wt P28	2	12.2301	708
-0.24501	0.0594239	wt P28	3	1.08827	63
-0.498522	0.202244	wt P28	4	15.0112	869
-0.617537	0.186417	wt P28	5	2.31473	134
-0.647404	0.279736	wt P28	6	2.34928	136
-0.530896	0.248331	wt P28	7	10.9	631
0.806751	0.386376	wt P28	9	4.76766	276
-0.307023	-0.0935199	wt P28	10	5.68319	329
-0.126812	-0.0202483	wt P28	11	6.44325	373
0.310776	0.471179	wt P28	12	5.04405	292
-0.374847	0.24642	wt P28	13	8.56797	496
0.691613	0.381023	wt P28	14	4.80221	278
-0.175878	-0.211146	wt P28	15	4.19762	243
-0.189982	0.151039	wt P28	16	0.604595	35
0.0552322	-0.148355	wt P28	17	11.2109	649
-0.379202	0.241194	wt P28	18	1.24374	72
0.703217	0.382844	Fgf7 tg P28	1	10.341	279
0.710819	0.49764	Fgf7 tg P28	2	8.5619	231
0.423609	0.329217	Fgf7 tg P28	3	0.630096	17
0.236385	0.290095	Fgf7 tg P28	4	6.59748	178
0.539982	0.447004	Fgf7 tg P28	5	10.3781	280
0.252831	0.0393004	Fgf7 tg P28	6	11.0452	298
0.772845	0.436367	Fgf7 tg P28	7	5.26316	142
-0.320032	0.22508	Fgf7 tg P28	8	9.04374	244
0.273611	0.299836	Fgf7 tg P28	9	5.30022	143
0.298039	0.296511	Fgf7 tg P28	10	0.926612	25
0.00923485	0.0002773	Fgf7 tg P28	11	7.89474	213
0.521814	0.526907	Fgf7 tg P28	12	6.74574	182
0.381811	0.452927	Fgf7 tg P28	13	5.55967	150
0.178737	-0.157145	Fgf7 tg P28	14	8.15419	220
0.117461	0.275876	Fgf7 tg P28	15	0.593032	16
0.671793	0.430342	Fgf7 tg P28	16	2.96516	80

## Sheet: Sheet5
Fig_3_f
c/m	ep/lp	time point	cluster number	% cells	cell number
0.703217	0.382844	Fgf7 tg P28	1	10.341	279
0.710819	0.49764	Fgf7 tg P28	2	8.5619	231
0.423609	0.329217	Fgf7 tg P28	3	0.630096	17
0.236385	0.290095	Fgf7 tg P28	4	6.59748	178
0.539982	0.447004	Fgf7 tg P28	5	10.3781	280
0.252831	0.0393004	Fgf7 tg P28	6	11.0452	298
0.772845	0.436367	Fgf7 tg P28	7	5.26316	142
-0.320032	0.22508	Fgf7 tg P28	8	9.04374	244
0.273611	0.299836	Fgf7 tg P28	9	5.30022	143
0.298039	0.296511	Fgf7 tg P28	10	0.926612	25
0.00923485	0.0002773	Fgf7 tg P28	11	7.89474	213
0.521814	0.526907	Fgf7 tg P28	12	6.74574	182
0.381811	0.452927	Fgf7 tg P28	13	5.55967	150
0.178737	-0.157145	Fgf7 tg P28	14	8.15419	220
0.117461	0.275876	Fgf7 tg P28	15	0.593032	16
0.671793	0.430342	Fgf7 tg P28	16	2.96516	80
0.0836206	-0.127809	Fgf7 tg 1 year	1	2.86292	85
-0.0235177	0.129498	Fgf7 tg 1 year	2	5.59111	166
0.0997664	-0.0607159	Fgf7 tg 1 year	3	16.3018	484
0.111286	-0.0554968	Fgf7 tg 1 year	4	13.5062	401
-0.0850774	0.0690638	Fgf7 tg 1 year	6	2.22297	66
-0.283037	0.0116632	Fgf7 tg 1 year	7	8.01617	238
-0.0708062	0.0818585	Fgf7 tg 1 year	8	1.24621	37
0.0378255	0.0531205	Fgf7 tg 1 year	9	11.2159	333
0.10625	-0.0693126	Fgf7 tg 1 year	10	7.54463	224
-0.0736465	0.129387	Fgf7 tg 1 year	11	8.58875	255
0.416065	0.0995306	Fgf7 tg 1 year	12	1.88616	56
-0.165047	0.0566466	Fgf7 tg 1 year	13	6.29842	187
-0.311159	0.248073	Fgf7 tg 1 year	14	0.639946	19
0.1108	0.200392	Fgf7 tg 1 year	15	11.519	342
0.0314227	0.0254663	Fgf7 tg 1 year	16	2.08825	62

## Sheet: Sheet6
Fig_3_g
c/m	ep/lp	time point	cluster number	% cells	cell number
0.0344986	-0.150671	wt 1 year	1	14.2477	214
0.0688627	0.0776748	wt 1 year	2	8.58855	129
-0.32171	0.135688	wt 1 year	4	13.9148	209
0.133369	0.300468	wt 1 year	6	16.8442	253
0.114786	0.145523	wt 1 year	7	3.46205	52
0.125919	0.19903	wt 1 year	8	10.0533	151
-0.00638425	0.0922819	wt 1 year	9	7.78961	117
0.0813326	-0.0686868	wt 1 year	10	4.32756	65
0.425965	0.171454	wt 1 year	11	14.98	225
0.0836206	-0.127809	Fgf7 tg 1 year	1	2.86292	85
-0.0235177	0.129498	Fgf7 tg 1 year	2	5.59111	166
0.0997664	-0.0607159	Fgf7 tg 1 year	3	16.3018	484
0.111286	-0.0554968	Fgf7 tg 1 year	4	13.5062	401
-0.0850774	0.0690638	Fgf7 tg 1 year	6	2.22297	66
-0.283037	0.0116632	Fgf7 tg 1 year	7	8.01617	238
-0.0708062	0.0818585	Fgf7 tg 1 year	8	1.24621	37
0.0378255	0.0531205	Fgf7 tg 1 year	9	11.2159	333
0.10625	-0.0693126	Fgf7 tg 1 year	10	7.54463	224
-0.0736465	0.129387	Fgf7 tg 1 year	11	8.58875	255
0.416065	0.0995306	Fgf7 tg 1 year	12	1.88616	56
-0.165047	0.0566466	Fgf7 tg 1 year	13	6.29842	187
-0.311159	0.248073	Fgf7 tg 1 year	14	0.639946	19
0.1108	0.200392	Fgf7 tg 1 year	15	11.519	342
0.0314227	0.0254663	Fgf7 tg 1 year	16	2.08825	62

## Sheet: Sheet7
Fig_3_h
	ep	pp	cTEC	mTEC	other
Fgf7 tg P28	0.226835	0.405115	0.271312	0.0904374	0.00630096
wt P28	0.0504405	0.397651	0.0956987	0.403869	0.0523407
Fgf7 tg 1yr		0.907039	0.0188616	0.00639946	0.0676996
wt 1yr		0.653129	0.1498	0.139148	0.0579228
