# Supplementary material for: Developmental dynamics of two bipotent thymic epithelial progenitor types
Source: Nature. 2022 May 25;606(7912):165–71. doi: 10.1038/s41586-022-04752-8 (PMC9159946; doi:10.1038/s41586-022-04752-8)
Supplement: Supplementary file 6 — Source Data Extended Data Fig. 1 [file 41586_2022_4752_MOESM6_ESM.xlsx]

## Sheet: Sheet1
EDF_1_f
cluster number	1	2	3	4	5	6	7	8	9	10	11	12	13	14	15	16	17	18	19	20
number of cells	516	697	288	449	296	420	773	443	136	418	306	670	81	222	401	61	21	203	189	369
