# Supplementary material for: Developmental dynamics of two bipotent thymic epithelial progenitor types
Source: Nature. 2022 May 25;606(7912):165–71. doi: 10.1038/s41586-022-04752-8 (PMC9159946; doi:10.1038/s41586-022-04752-8)
Supplement: Supplementary file 7 — Source Data Extended Data Fig. 2 [file 41586_2022_4752_MOESM7_ESM.xlsx]

## Sheet: Sheet1
EDF_2_a
	time point	Hes6	Hic1	Penk	Btg2	Unc119	Thbs1	Hsd17b10	Col18a1	Fam19a5	Igfbp2	Fstl1	Limch1	Tcn2	Clec11a	Thbd	Tnfrsf19	Pak3	Nell2	Adamts10	Ogn	Cthrc1
E16.5	1	2.0925	1.56761	1.06074	0.939928	1.27314	0.580218	0.875935	0.446338	0.672254	0.35842	0.383682	0.473822	0	0	0	0	0	0	0	0	0
P0	2	1.49548	0.996227	0.882574	0.648857	0.630217	0	0.577162	0.444461	0.398216	0	0.324031	0	0	0	0	0	0	0	0	0	0
4w	3	0	0	0	0	0	0	0	0	0	0	0	0	0	0	0	0	0	0	0	0	0
1yr	4	-0.493134	0	0	0	0	-0.585898	0	0	0	-0.348888	0	0	0	0	0	0	0	0	0	0	0
	time point	Irgm1	Iigp1	Fosb	Fos	Gbp2	Frmd6
E16.5	1	-0.730137	-0.544828	-1.41936	-0.560667	-1.48922	-0.411272
P0	2	1.14091	1.12978	0.751937	0.434892	0	0
4w	3	0	0	0	0	0	0
1yr	4	-0.477158	-0.34879	-0.266798	0	-0.349961	0
	time point	Nbl1	Bcl11a	Dpysl2	Shisa2	Sord	Ltbp3	Trp63	Lamb1	Aldh6a1	Serpinh1	Twsg1	Amotl1	Ddr1	Cdh11	Agrn	Nrtn	Clstn1	Prss23	Prrg3	Dlk2	Meis1	Gpm6b	Gprasp1	Plxdc2	Tgfbr2	Ptprz1	Ptrf	Wls	Tgfbr3	Igfbp3	Isl1	Bmp4	Laptm4a	Dsc3	Pmp22	Ntrk3	Il33	Aldh2	Kazald1	Bcam	Scn1a	Timp2	Oat	Gstm2	Tns1	Nfib	Eid1	Cbx6
E16.5	1	0.501113	1.06761	0.543137	1.03404	1.16226	0.805833	0.708062	0.85843	0.360082	0.933527	0.508236	1.09013	0.447117	0	0	0	1.21187	0	0	0.32005	0	0	0.777379	0	0	0	0	0	0.644573	0.746044	0	0	0.298005	0	0	0	0	0.775724	0	0	0	0	0	0.308614	0	1.28854	1.0188	1.77224
P0	2	0.499915	0.572043	0.394733	0.934284	0.519743	0.644994	0.669506	0.498187	0.345538	0.339696	0.4585	0.853215	0.284654	0	0	0	0.736864	0	0	0	0	0	0.502939	0	0	0	0	0	0.59162	0	0	0	0.16879	0	0	0	0	0.317355	0	0	0	0	0	0	0	0.993626	0.823564	1.21005
4w	3	0	0	0	0	0	0	0	0	0	0	0	0	0	0	0	0	0	0	0	0	0	0	0	0	0	0	0	0	0	0	0	0	0	0	0	0	0	0	0	0	0	0	0	0	0	0	0	0
1yr	4	0.558254	0.635265	0.530583	1.10936	0.696966	0.828007	0.892262	0.759601	0.609682	0.620515	0.747848	1.16082	0.5932	0.373124	0.384861	0.386621	1.13481	0.431135	0.473777	0.474971	0.479126	0.50451	1.00906	0.515778	0.535192	0.571603	0.573716	0.578009	1.17038	0.618672	0.655852	0.665579	0.932902	0.785716	0.821317	0.839671	0.877609	1.30223	1.05054	1.08687	1.11185	1.38211	1.4021	1.50822	1.61683	0.760013	0.741475	0.736672
	time point	Zfp36	Egr1	Slc2a13	Dnajc13	Spon2	Amotl2	Tinagl1	Cldn8	Mylk	Ccdc80	Palld	Wscd1	Trim29	Tspan9	Bcl2	Megf6	Itm2c	Pygb	Ackr4
E16.5	1	0.630708	0.169157	0.404347	0.428114	0	0	0	0	0.310274	0.211904	0	0.326642	0.718114	0.336341	0.259901	0.411645	0.329027	0	0.436732
P0	2	1.19746	1.1684	0.861409	0.601249	0.59813	0.593144	0.507772	0.394798	0.327867	0.492518	0.324759	0.354905	0.781988	0.475373	0.591893	0.628332	0.349301	0.358295	0.834443
4w	3	0	0	0	0	0	0	0	0	0	0	0	0	0	0	0	0	0	0	0
1yr	4	0	0	0	0	0	0	0	0	0	0.244987	0.224479	0.284012	0.743458	0.488219	0.60856	0.728126	0.589724	0.623535	1.35809
	time point	H2-DMa	Dhrs3	Dpp6	Mgll	Pdpn	Fam129a	Cyp1b1	Rbp1	Fmod	Tns3	Xdh	Antxr1	Nfix	Ar	Igfbp7	Rnase4	Txnip	Prelp	Dcn	Igfbp5	Apoe	Mgp	Myl9	Gas1	Cpne8	Sparc
E16.5	1	-0.605075	-0.495864	-0.436532	-0.677652	-0.362305	-1.00931	-0.482744	-1.04951	-0.329539	-0.228273	-0.901643	-0.836005	-0.865382	-0.705944	-0.86722	-0.866602	-1.20107	-0.558501	-1.36958	-2.24158	-3.20956	-0.931899	-0.751084	-0.351215	-0.377921	-0.173603
P0	2	0	0	-0.417932	0	0	-0.616959	-0.358958	-0.609086	0	0	-0.705444	-0.686965	-0.360656	-0.510797	-0.772776	-0.331086	-0.446509	-0.445175	-1.05005	-1.96834	-2.7246	-1.71058	-0.899932	-0.466598	-0.42737	-0.207086
4w	3	0	0	0	0	0	0	0	0	0	0	0	0	0	0	0	0	0	0	0	0	0	0	0	0	0	0
1yr	4	0.341923	0.356965	0	0.50319	0.687651	0.279198	0.574342	0.408695	1.10602	1.24988	0.67994	0.753084	1.10532	1.02571	0.931023	1.63324	1.85042	2.57467	3.03567	2.41573	2.35227	0.972989	-0.333579	2.54366	0.825482	0.944939
[truncated: 9 more columns]

## Sheet: Sheet2
ED_ 2_b
	time point	Mgp	Cyr61	Krt5	Gas1	Itga6
E16.5	1	-0.931899	-0.897647	-1.36729	-0.351215	-0.703887
P0	2	-1.71058	-1.15242	-1.54859	-0.466598	-0.767578
4w	3	0	0	0	0	0
1yr	4	0.972989	0.250162	0.801659	2.54366	0
	time point	Lars2	Lamb3	Stat2	Ddx60	Ccl21a	Lifr	C1s1	Htra1	Itgb4	Emp2	Sult5a1	Fst	Wfikkn2	Ifi27l2a	Col6a1	Col6a2	Krt14	C3	Ccl11	Gsn	Igfbp4	Gpx3	Igfbp5	Apoe
E16.5	1	-0.374519	-0.737469	-1.01987	-0.758675	-0.806431	-0.901323	-1.23701	-1.22405	-1.20549	-1.01786	-0.676206	-0.905778	-0.95106	-3.26423	-1.22906	-2.10451	-2.85994	-3.19882	-1.12339	-1.40575	-1.50846	-3.0149	-2.24158	-3.20956
P0	2	-0.174969	0	-0.532564	-0.615392	-0.680715	-0.230149	-0.887048	-1.06335	-0.835307	-0.761672	-0.661899	-0.672132	-0.49761	-1.24552	-0.929473	-1.94448	-2.15925	-2.524	-0.987727	-1.15291	-1.25143	-2.66626	-1.96834	-2.7246
4w	3	0	0	0	0	0	0	0	0	0	0	0	0	0	0	0	0	0	0	0	0	0	0	0	0
1yr	4	0	0.230265	0	0	0	0.596291	0	0	0.255961	0.363427	0.463874	0.505564	0.741821	0	0.412554	0.600425	0.492175	0.57125	2.47169	2.38807	2.3479	1.63797	2.41573	2.35227
	time point	Fzd2	Hpgd	Id1	Fam101b	Nrbp2	Boc
E16.5	1	1.0523	0.659378	0	0.483131	0	0
P0	2	0.300063	0.558053	-0.522539	0	0	0
4w	3	0	0	0	0	0	0
1yr	4	0	0.533913	0	0.529556	0.677829	0.708618
	time point	S1pr3	Glul
E16.5	1	0.311503	0.162786
P0	2	0.764359	0.242063
4w	3	0	0
1yr	4	0	0.508925
	time point	Dpysl3	Krt7	Flna	Dst	Isg15	Acta2	Tagln	Cald1	Myl9	Tpm2	Ascl1	Sox4	Irf7	Clca3a1	Tgfbi	Slc4a11
E16.5	1	-0.457257	-1.97821	-0.358703	-0.816811	-1.54111	-1.65301	-1.16444	-1.05969	-0.751084	-1.96378	-1.6253	-0.618153	-1.73531	-2.30672	-1.57836	-1.13957
P0	2	0	-0.431804	0	0	0	-2.29647	-2.14618	-1.15118	-0.899932	-1.40394	-0.968533	-0.518694	-0.961911	-1.8357	-1.15904	-0.993942
4w	3	0	0	0	0	0	0	0	0	0	0	0	0	0	0	0	0
1yr	4	-0.516813	-0.655639	-0.182186	0	0	-1.06462	-0.74813	-0.712902	-0.333579	-0.877163	-0.716388	-0.508664	-0.489167	-0.389794	-0.382807	-0.375101

## Sheet: Sheet3
EDF_2_c
	E16.5 transcript count			P0 transcript count			P28 transcript count			1 yr transcript count
Cthrc1	0.124027		Cthrc1	0.113246		Cthrc1	0.10612		Cthrc1	0.105115
Prss23	0.109345		Prss23	0.104446		Prss23	0.106396		Prss23	0.143453
Cldn8	0.131503		Cldn8	0.141978		Cldn8	0.107988		Cldn8	0.119841
Ogn	0.104492		Ogn	0.106078		Ogn	0.109172		Ogn	0.10634
Bmp4	0.131022		Bmp4	0.109385		Bmp4	0.110424		Bmp4	0.175155
Tnfrsf19	0.120946		Tnfrsf19	0.130593		Tnfrsf19	0.111381		Tnfrsf19	0.117415
Fam19a5	0.186269		Fam19a5	0.154045		Fam19a5	0.116889		Fam19a5	0.141956
Nell2	0.142595		Nell2	0.140154		Nell2	0.117432		Nell2	0.11366
Gpm6b	0.129323		Gpm6b	0.127757		Gpm6b	0.119476		Gpm6b	0.169493
Dlk2	0.149491		Dlk2	0.149312		Dlk2	0.119749		Dlk2	0.166438
Scn1a	0.107227		Scn1a	0.107874		Scn1a	0.120434		Scn1a	0.260285
Adamts10	0.131836		Adamts10	0.127239		Adamts10	0.120612		Adamts10	0.117178
Ntrk3	0.101936		Ntrk3	0.104834		Ntrk3	0.120902		Ntrk3	0.216371
Il33	0.105682		Il33	0.106756		Il33	0.122226		Il33	0.224568
Serpinf1	0.217494		Serpinf1	0.206394		Serpinf1	0.122504		Serpinf1	0.187636
Thbd	0.104422		Thbd	0.101826		Thbd	0.123279		Thbd	0.13349
Pmp22	0.109839		Pmp22	0.119634		Pmp22	0.124154		Pmp22	0.219383
Slc2a13	0.166198		Slc2a13	0.228147		Slc2a13	0.125576		Slc2a13	0.105786
Fmod	0.100184		Fmod	0.101298		Fmod	0.125892		Fmod	0.270984
Aldh6a1	0.162446		Aldh6a1	0.160816		Aldh6a1	0.126565		Aldh6a1	0.193128
Spry1	0.212475		Spry1	0.211832		Spry1	0.128781		Spry1	0.194061
Nr2f1	0.255419		Nr2f1	0.181608		Nr2f1	0.130666		Nr2f1	0.169161
Spon2	0.152551		Spon2	0.199448		Spon2	0.131757		Spon2	0.136538
Nbl1	0.18998		Nbl1	0.189822		Nbl1	0.134232		Nbl1	0.197655
Dpp6	0.100169		Dpp6	0.101469		Dpp6	0.135563		Dpp6	0.158455
Megf6	0.18317		Megf6	0.212855		Megf6	0.137701		Megf6	0.2281
Nrtn	0.164406		Nrtn	0.156906		Nrtn	0.138519		Nrtn	0.181089
Unc119	0.336251		Unc119	0.21534		Unc119	0.139127		Unc119	0.159765
Igfbp3	0.234652		Igfbp3	0.133594		Igfbp3	0.139908		Igfbp3	0.214823
Clec11a	0.128238		Clec11a	0.136093		Clec11a	0.141907		Clec11a	0.126626
Tgfbr3	0.228735		Tgfbr3	0.220491		Tgfbr3	0.146317		Tgfbr3	0.329319
Tgfbr2	0.161466		Tgfbr2	0.171709		Tgfbr2	0.146638		Tgfbr2	0.212498
Gprasp1	0.252714		Gprasp1	0.208937		Gprasp1	0.14744		Gprasp1	0.296737
Vmac	0.228754		Vmac	0.205249		Vmac	0.148192		Vmac	0.204595
Prelp	0.102901		Prelp	0.111309		Prelp	0.151546		Prelp	0.902808
Mylk	0.188205		Mylk	0.190515		Mylk	0.151786		Mylk	0.176284
Fkbp9	0.224881		Fkbp9	0.21781		Fkbp9	0.158094		Fkbp9	0.19809
Cdh11	0.154609		Cdh11	0.144933		Cdh11	0.160121		Cdh11	0.207381
Kazald1	0.152835		Kazald1	0.13953		Kazald1	0.160718		Kazald1	0.332898
Cyp1b1	0.115374		Cyp1b1	0.12571		Cyp1b1	0.161223		Cyp1b1	0.240061
Hic1	0.481454		Hic1	0.324004		Hic1	0.162426		Hic1	0.19559
Meis1	0.185729		Meis1	0.177685		Meis1	0.165368		Meis1	0.230507
Tcn2	0.184047		Tcn2	0.194595		Tcn2	0.165412		Tcn2	0.186925
Wscd1	0.208271		Wscd1	0.212391		Wscd1	0.166073		Wscd1	0.202207
Ar	0.102319		Ar	0.117139		Ar	0.166904		Ar	0.339809
Timp2	0.174585		Timp2	0.155509		Timp2	0.168071		Timp2	0.438078
Tspan9	0.212211		Tspan9	0.233679		Tspan9	0.168081		Tspan9	0.235769
Ackr4	0.228978		Ackr4	0.301659		Ackr4	0.16917		Ackr4	0.433662
Tns1	0.176076		Tns1	0.175096		Tns1	0.17163		Tns1	0.52639
Bcl11a	0.366719		Bcl11a	0.260107		Bcl11a	0.174965		Bcl11a	0.271759
Plxdc2	0.198076		Plxdc2	0.198557		Plxdc2	0.177103		Plxdc2	0.253215
Penk	0.370498		Penk	0.327455		Penk	0.177611		Penk	0.189692
Sord	0.399385		Sord	0.255845		Sord	0.178451		Sord	0.289285
Pygb	0.195254		Pygb	0.229955		Pygb	0.179384		Pygb	0.276368
Dpysl2	0.263842		Dpysl2	0.238051		Dpysl2	0.181069		Dpysl2	0.261556
Antxr1	0.10371		Antxr1	0.114997		Antxr1	0.185133		Antxr1	0.312021
Ltbp3	0.324612		Ltbp3	0.290367		Ltbp3	0.185688		Ltbp3	0.32964
Shisa2	0.387832		Shisa2	0.361921		Shisa2	0.189394		Shisa2	0.408619
Pak3	0.161109		Pak3	0.167075		Pak3	0.189726		Pak3	0.196044
Igfbp7	0.105702		Igfbp7	0.112853		Igfbp7	0.192816		Igfbp7	0.367629
Prrg3	0.171459		Prrg3	0.163727		Prrg3	0.198566		Prrg3	0.275757
Amotl2	0.19593		Amotl2	0.306262		Amotl2	0.20302		Amotl2	0.232314
Bcl2	0.250417		Bcl2	0.315213		Bcl2	0.209135		Bcl2	0.318876
Hsd17b10	0.386914		Hsd17b10	0.314539		Hsd17b10	0.21083		Hsd17b10	0.244558
Xdh	0.114332		Xdh	0.130988		Xdh	0.213595		Xdh	0.342195
Ptprz1	0.203354		Ptprz1	0.189897		Ptprz1	0.21497		Ptprz1	0.319483
Ptrf	0.215326		Ptrf	0.19507		Ptrf	0.21512		Ptrf	0.320175
Fam129a	0.111487		Fam129a	0.14633		Fam129a	0.224417		Fam129a	0.272335
Isl1	0.256464		Isl1	0.208021		Isl1	0.225237		Isl1	0.354872
Pdpn	0.175618		Pdpn	0.190504		Pdpn	0.225753		Pdpn	0.363611
Cpne8	0.174226		Cpne8	0.168356		Cpne8	0.226401		Cpne8	0.401212
Nr4a1	0.694404		Nr4a1	0.431886		Nr4a1	0.226704		Nr4a1	0.292974
Igfbp2	0.302351		Igfbp2	0.259315		Igfbp2	0.23584		Igfbp2	0.185179
Gstm2	0.297517		Gstm2	0.274821		Gstm2	0.240221		Gstm2	0.683327
Limch1	0.334032		Limch1	0.264901		Limch1	0.240521		Limch1	0.263006
Dnajc13	0.323833		Dnajc13	0.365123		Dnajc13	0.240683		Dnajc13	0.258769
Frmd6	0.181032		Frmd6	0.224472		Frmd6	0.240747		Frmd6	0.257902
Hes6	1.02754		Hes6	0.679332		Hes6	0.240933		Hes6	0.171178
Gnaq	0.331049		Gnaq	0.329474		Gnaq	0.24113		Gnaq	0.328545
Aldh2	0.427826		Aldh2	0.311376		Aldh2	0.249891		Aldh2	0.616256
Lamb1	0.453322		Lamb1	0.353153		Lamb1	0.250031		Lamb1	0.423308
Dsc3	0.271546		Dsc3	0.272852		Dsc3	0.251186		Dsc3	0.433032
Rnase4	0.138047		Rnase4	0.200093		Rnase4	0.251709		Rnase4	0.780825
Col18a1	0.344787		Col18a1	0.344339		Col18a1	0.25304		Col18a1	0.264072
Gas1	0.199028		Gas1	0.18373		Gas1	0.253887		Gas1	1.48034
Ccdc80	0.29491		Ccdc80	0.358231		Ccdc80	0.254625		Ccdc80	0.301751
Ddr1	0.353682		Ddr1	0.316014		Ddr1	0.259428		Ddr1	0.39137
Thbs1	0.397011		Thbs1	0.262435		Thbs1	0.265546		Thbs1	0.176916
Trp63	0.438266		Trp63	0.426708		Trp63	0.268281		Trp63	0.497951
Eid1	0.548819		Eid1	0.479355		Eid1	0.270857		Eid1	0.452842
Cbx6	0.976854		Cbx6	0.661595		Cbx6	0.285977		Cbx6	0.476531
Myl9	0.171205		Myl9	0.154422		Myl9	0.288147		Myl9	0.228664
Wls	0.319636		Wls	0.296548		Wls	0.292585		Wls	0.436767
Oat	0.311036		Oat	0.255705		Oat	0.293154		Oat	0.774765
H2-DMa	0.193688		H2-DMa	0.335823		H2-DMa	0.294611		H2-DMa	0.373403
Amotl1	0.632451		Amotl1	0.53667		Amotl1	0.297073		Amotl1	0.664209
Palld	0.338654		Palld	0.375954		Palld	0.300173		Palld	0.350709
Agrn	0.312667		Agrn	0.288616		Agrn	0.305621		Agrn	0.39906
Twsg1	0.436413		Twsg1	0.421624		Twsg1	0.306834		Twsg1	0.515262
Bcam	0.343057		Bcam	0.28055		Bcam	0.309939		Bcam	0.658348
Dhrs3	0.220301		Dhrs3	0.350953		Dhrs3	0.310661		Dhrs3	0.397873
Mgll	0.194631		Mgll	0.348978		Mgll	0.311318		Mgll	0.441245
Rbp1	0.150872		Rbp1	0.204734		Rbp1	0.312279		Rbp1	0.414545
Fstl1	0.415262		Fstl1	0.398442		Fstl1	0.31829		Fstl1	0.320293
Tinagl1	0.286595		Tinagl1	0.461307		Tinagl1	0.324441		Tinagl1	0.37259
Trim29	0.55742		Trim29	0.582654		Trim29	0.338851		Trim29	0.567299
Serpinh1	0.6545		Serpinh1	0.433659		Serpinh1	0.342681		Serpinh1	0.526846
Nfib	0.884207		Nfib	0.720736		Nfib	0.361964		Nfib	0.612988
Irgm1	0.223735		Irgm1	0.81842		Irgm1	0.371131		Irgm1	0.266617
Maged1	0.723667		Maged1	0.6366		Maged1	0.374041		Maged1	0.523369
Dcn	0.14808		Dcn	0.184792		Dcn	0.38263		Dcn	3.13768
Txnip	0.167696		Txnip	0.282924		Txnip	0.385551		Txnip	1.39032
Tns3	0.329392		Tns3	0.349953		Tns3	0.385861		Tns3	0.917658
Clstn1	0.910694		Clstn1	0.655212		Clstn1	0.393155		Clstn1	0.863326
Nfia	0.755986		Nfia	0.685335		Nfia	0.447681		Nfia	0.616912
Gbp2	0.171363		Gbp2	0.495004		Gbp2	0.481079		Gbp2	0.377458
Btg2	1.03586		Btg2	0.8466		Btg2	0.539949		Btg2	0.565766
Nfix	0.3082		Nfix	0.437291		Nfix	0.561486		Nfix	1.20802
Iigp1	0.390048		Iigp1	1.24516		Iigp1	0.56902		Iigp1	0.446819
Mgp	0.311006		Mgp	0.181285		Mgp	0.593332		Mgp	1.16465
Igfbp5	0.131262		Igfbp5	0.158632		Igfbp5	0.620758		Igfbp5	3.31229
Sparc	0.555038		Sparc	0.542304		Sparc	0.626011		Sparc	1.20514
Fosb	0.237736		Fosb	1.07083		Fosb	0.635863		Fosb	0.528505
Laptm4a	0.889874		Laptm4a	0.813638		Laptm4a	0.723803		Laptm4a	1.38182
Itm2c	1.04881		Itm2c	1.06366		Itm2c	0.834932		Itm2c	1.25654
Zfp36	1.29387		Zfp36	1.91646		Zfp36	0.835657		Zfp36	0.773258
Egr1	1.06533		Egr1	2.12955		Egr1	0.947463		Egr1	0.952248
Fos	0.967107		Fos	1.92827		Fos	1.42644		Fos	1.3319
Apoe	0.201607		Apoe	0.282159		Apoe	1.865		Apoe	9.52323

## Sheet: Sheet4
EDF_2_d
	16.5 transcript count			P0 transcript count			P28 transcript count			1 yr transcript count
S1pr3	0.34908		S1pr3	0.477803		S1pr3	0.281289		S1pr3	0.238426
Hpgd	0.57028		Hpgd	0.531602		Hpgd	0.361073		Hpgd	0.52278
Fzd2	0.380726		Fzd2	0.226031		Fzd2	0.183586		Fzd2	0.212576
Glul	0.403559		Glul	0.426356		Glul	0.360499		Glul	0.512986
Fam101b	0.272218		Fam101b	0.206653		Fam101b	0.194751		Fam101b	0.281121
Dpysl3	0.274293		Dpysl3	0.372095		Dpysl3	0.376585		Dpysl3	0.263201
Boc	0.209701		Boc	0.219865		Boc	0.222723		Boc	0.363983
Dst	0.330018		Dst	0.569677		Dst	0.581329		Dst	0.636018
Lamb3	0.180634		Lamb3	0.281203		Lamb3	0.301162		Lamb3	0.353278
Flna	0.71814		Flna	0.85889		Flna	0.920851		Flna	0.811608
Isg15	0.204015		Isg15	0.534125		Isg15	0.59372		Isg15	0.540243
Lars2	0.368603		Lars2	0.423282		Lars2	0.47786		Lars2	0.452918
Lifr	0.261564		Lifr	0.416506		Lifr	0.488543		Lifr	0.738592
Nrbp2	0.154754		Nrbp2	0.149443		Nrbp2	0.177699		Nrbp2	0.28427
Krt7	0.263372		Krt7	0.769279		Krt7	1.03769		Krt7	0.658723
Gas1	0.199028		Gas1	0.18373		Gas1	0.253887		Gas1	1.48034
Wfikkn2	0.248095		Wfikkn2	0.339719		Wfikkn2	0.479641		Wfikkn2	0.802096
Sox4	0.534808		Sox4	0.572978		Sox4	0.820882		Sox4	0.576976
Id1	0.223026		Id1	0.148424		Id1	0.213208		Id1	0.228149
Stat2	0.133892		Stat2	0.187693		Stat2	0.271498		Stat2	0.249823
Ddx60	0.106529		Ddx60	0.117652		Ddx60	0.18024		Ddx60	0.160519
Sult5a1	0.11295		Sult5a1	0.114076		Sult5a1	0.180487		Sult5a1	0.248935
Fst	0.104482		Fst	0.12285		Fst	0.195753		Fst	0.277906
Ccl21a	0.102739		Ccl21a	0.112094		Ccl21a	0.179679		Ccl21a	0.205359
Emp2	0.130558		Emp2	0.155928		Emp2	0.264369		Emp2	0.340105
Itga6	0.211097		Itga6	0.20198		Itga6	0.343853		Itga6	0.306705
Itgb4	0.203308		Itgb4	0.262778		Itgb4	0.468858		Itgb4	0.559878
C1s1	0.106949		C1s1	0.136309		C1s1	0.252088		C1s1	0.282789
Myl9	0.171205		Myl9	0.154422		Myl9	0.288147		Myl9	0.228664
Col6a1	0.225358		Col6a1	0.27737		Col6a1	0.528273		Col6a1	0.703152
Irf7	0.12165		Irf7	0.207935		Irf7	0.405035		Irf7	0.288561
Ascl1	0.178001		Ascl1	0.280628		Ascl1	0.549147		Ascl1	0.334221
Ccl11	0.101578		Ccl11	0.111593		Ccl11	0.221296		Ccl11	1.22751
Slc4a11	0.101721		Slc4a11	0.112525		Slc4a11	0.224107		Slc4a11	0.172798
Htra1	0.103355		Htra1	0.115533		Htra1	0.24144		Htra1	0.246868
Cald1	0.25715		Cald1	0.241348		Cald1	0.536023		Cald1	0.327023
Cyr61	0.429848		Cyr61	0.360265		Cyr61	0.800818		Cyr61	0.952445
Gsn	0.13386		Gsn	0.159501		Gsn	0.354669		Gsn	1.85654
Tgfbi	0.137712		Tgfbi	0.184162		Tgfbi	0.41125		Tgfbi	0.315406
Ifi27l2a	0.139347		Ifi27l2a	0.564664		Ifi27l2a	1.33884		Ifi27l2a	1.43935
Igfbp4	0.14173		Igfbp4	0.16937		Igfbp4	0.403231		Igfbp4	2.05278
Tpm2	0.12293		Tpm2	0.181212		Tpm2	0.479531		Tpm2	0.261074
Krt5	1.20832		Krt5	1.06562		Krt5	3.11729		Krt5	5.43376
Mgp	0.311006		Mgp	0.181285		Mgp	0.593332		Mgp	1.16465
Clca3a1	0.118809		Clca3a1	0.16468		Clca3a1	0.587816		Clca3a1	0.448644
Col6a2	0.171491		Col6a2	0.191609		Col6a2	0.737502		Col6a2	1.11817
Igfbp5	0.131262		Igfbp5	0.158632		Igfbp5	0.620758		Igfbp5	3.31229
Tagln	0.326172		Tagln	0.165163		Tagln	0.7311		Tagln	0.435278
Krt14	0.155829		Krt14	0.253266		Krt14	1.1313		Krt14	1.59124
Acta2	0.357689		Acta2	0.228984		Acta2	1.12489		Acta2	0.537808
C3	0.115551		C3	0.184467		C3	1.061		C3	1.57645
Gpx3	0.150101		Gpx3	0.191132		Gpx3	1.21327		Gpx3	3.77604
Apoe	0.201607		Apoe	0.282159		Apoe	1.865		Apoe	9.52323

## Sheet: Sheet5
EDF_2_e
ep gene signature
	3	2	1
-log10(p-value)	5	5.40894	5.61979
pp gene signature
	5	1	4
-log10(p-value)	2.95861	3.3098	5.35655
cTEC gene signature
	8	7	6
-log10(p-value)	5	5.92082	6.4318
mTEC gene signature
	11	10	9
-log10(p-value)	7.1549	11.8539	13.3372
