# Supplementary material for: Developmental dynamics of two bipotent thymic epithelial progenitor types
Source: Nature. 2022 May 25;606(7912):165–71. doi: 10.1038/s41586-022-04752-8 (PMC9159946; doi:10.1038/s41586-022-04752-8)
Supplement: Supplementary file 8 — Source Data Extended Data Fig. 6 [file 41586_2022_4752_MOESM8_ESM.xlsx]

## Sheet: Sheet1
EDF_6_g
Animal	Fraction of informative barcodes
E16.5	0.15081
P0	0.0741445
P28(male)	0.182724
P28(female_1)	0.028436
P28(female_2)	0.0846422
1yr	0.369305
Fgf7_tg_P28	0.0363248
Fgf7_tg_1yr	0.357673
