# Supplementary material for: Developmental dynamics of two bipotent thymic epithelial progenitor types
Source: Nature. 2022 May 25;606(7912):165–71. doi: 10.1038/s41586-022-04752-8 (PMC9159946; doi:10.1038/s41586-022-04752-8)
Supplement: Supplementary file 9 — Source Data Extended Data Fig. 9 [file 41586_2022_4752_MOESM9_ESM.xlsx]

## Sheet: Sheet1
EDF_9_g
Fgf7			Fgf10			Enpep			CD31
Mesenchyme	Endothelium		Mesenchyme	Endothelium		Mesenchyme	Endothelium		Mesenchyme	Endothelium
0.0298688	0.00144406		1.21425	0.0130079		2.92513	0.248886		0.00156742	4.75206
0.0363618	0		1.40056	0.0166449		4.55295	0.186616		0.00115963	5.385
0.0376282	0		1.70987	0.0248466		4.5198	0.165898		0.000873958	5.1435
