# Supplementary material for: Developmental dynamics of two bipotent thymic epithelial progenitor types
Source: Nature. 2022 May 25;606(7912):165–71. doi: 10.1038/s41586-022-04752-8 (PMC9159946; doi:10.1038/s41586-022-04752-8)
Supplement: Supplementary file 10 — Source Data Extended Data Fig. 10 [file 41586_2022_4752_MOESM10_ESM.xlsx]

## Sheet: Sheet1
EDF_10_c
TECs/thymus
WT	Fgfr2b	s-Fgfr2b	Fgf7	Fgfr2b + s-Fgfr2b	Fgfr2b + Fgf7	s-Fgfr2b + Fgf7	Fgfr2b + s-Fgfr2b + Fgf7
106000	81000	56000	262000	58000	565000	135000	1347000
459000	347000	24000	1483000	25000	445000	96000	490000
143000	111000	46000	415000	42000	271000	56000	217000
116000	102000		540000	29000	1950000	109000	129000
139000	52000		899000	36000	400000	45000	56000
133000			716000	78000	241000	14000	295000
140000			172000		1390000
76956			501760		323000
63441			394120
78338			209950
68175			454176
51291			197340
55611			163944
158360			147126
87754			413660
159004			1495040
143830			1140000
288200			774592
			921600
cells/thymus
WT	Fgfr2b	s-Fgfr2b	Fgf7	Fgfr2b + s-Fgfr2b	Fgfr2b + Fgf7	s-Fgfr2b + Fgf7	Fgfr2b + s-Fgfr2b + Fgf7
137100000	119100000	29600000	409000000	61200000	257100000	129000000	724000000
160000000	292000000	18700000	624000000	36000000	549000000	41200000	828000000
300800000	179000000	23200000	546000000	43600000	639000000	32800000	612000000
15880000	355000000		370000000	24400000	149000000	193000000	332000000
153000000	89400000		568000000	39800000	414000000	36800000	334000000
265000000			984000000	99000000	293000000	49600000	261000000
163000000			590000000		96000000
212000000			560000000		642000000
171000000			472000000
131000000			442000000
135000000			608000000
123000000			390000000
167000000			396000000
148000000			434000000
282000000			740000000
178000000			482000000
254000000			708000000
190000000			1168000000
220000000			1000000000
			988000000
			720000000
Thymopoietic index
WT	Fgfr2b	s-Fgfr2b	Fgf7	Fgfr2b + s-Fgfr2b	Fgfr2b + Fgf7	s-Fgfr2b + Fgf7	Fgfr2b + s-Fgfr2b + Fgf7
1293	1470	529	1561	1055	455	956	537
350	827	779	421	1440	1234	429	1690
2103	1613	504	1315	1038	2358	586	2820
137	3480		605	841.4	76	177	2574
1101	1719		632	1106	1035	818	5964
1992			1374	1253	1216	3543	885
1164			3430		69
2755			1116		1988
2695			1198
1672			2105
1980			1339
2398			1976
3003			2415
935			2950
2028			1789
1597			781
1321			877
763			1276
			781
