# Supplementary material for: Developmental dynamics of two bipotent thymic epithelial progenitor types
Source: Nature. 2022 May 25;606(7912):165–71. doi: 10.1038/s41586-022-04752-8 (PMC9159946; doi:10.1038/s41586-022-04752-8)
Supplement: Supplementary file 11 — Source Data Extended Data Fig. 11 [file 41586_2022_4752_MOESM11_ESM.xlsx]

## Sheet: Sheet1
EDF_11_b
cells/thymus (x10^7)			TECs/thymus (x10^5)			UEA-1+ TECs/thymus (x10^5)			Ly51+ TECs/thymus (x10^5)
PBS	KGF		PBS	KGF		PBS	KGF		PBS	KGF
8.108	13.964		0.886366	4.75446		0.728593	2.09672		0.106364	2.71955
4.808	13.08		1.53173	5.24194		1.16871	1.55686		0.283371	3.26049
12.84	8.34		1.18256	4.06225		0.860907	0.779952		0.250704	3.04262

## Sheet: Sheet2
EDF_11_e
TECs/rudiment (x10^5)
Foxn1-/-	Foxn1-/-; Foxn1:Fgf7+
0.1	0.25
0.08	0.15
0.04	0.1
0.03	0.08
0.07	0.13
0.02	0.06
	0.05
	0.06
	0.07
	0.06
	0.03
