# Supplementary material for: Developmental dynamics of two bipotent thymic epithelial progenitor types
Source: Nature. 2022 May 25;606(7912):165–71. doi: 10.1038/s41586-022-04752-8 (PMC9159946; doi:10.1038/s41586-022-04752-8)
Supplement: Supplementary file 12 — Source Data Extended Data Fig. 12 [file 41586_2022_4752_MOESM12_ESM.xlsx]

## Sheet: Sheet1
EDF_12_b
Ly51+ TECs
wt P28	Fgf7 tg P28	wt 1yr	Fgf7 tg 1yr
1977.77	45559.8	2137.58	4696.23
1528.93	24869	4092.34	44782.1
2326.64	6886.36	13032.7	56176.2
1793	37923.7	5116.13	87345.2
2174.74	34337.2	6853.92	14763.7
2007.56	13705.7	1177.31	9647.36
7015.35	19862	5308.69	10473.8
3931.38	73631.5	3453.23	5134.27
4563.41	65482.8	3949.4	115699
4458.73	75696	4681.7	58168.4
7550.84	68396.5		16376.6
	94924.8		49819.3
			23431.7
			41601
			50100
			48308.1
			539149
			220810

## Sheet: Sheet2
EDF_12_c
UEA-1+ TECs
wt P28	Fgf7 tg P28	wt 1yr	Fgf7 tg 1yr
60564.4	377825	6425.86	38811.3
52529.2	292437	14732.4	263514
66273.9	151584	14969.5	43939.8
56448.9	294306	8701.15	123199
40571.2	120772	4899.59	56575.5
45656.6	119515	1490.83	20808
121304	96808.9	6053.28	45630
65815.5	245714	3616.89	17365.9
122115	1.12726e+06	7256.19	61448.8
119379	837900	6531.62	33050.2
248428	554608		13462.6
	587981		69747
			30532.2
			23638.8
			85200
			76476.1
			240955
			142015

## Sheet: Sheet3
EDF_12_d
Ly51-UEA-1- TECs
wt P28	Fgf7 tg P28	wt 1yr	Fgf7 tg 1yr
2501.07	9583.62	3317.84	15612.3
1294.2	3578.61	7704.88	414310
806.88	5920.59	10248.6	78053.4
655.16	11944.8	3603.7	151424
846.3	7380.52	1066.62	80572.4
695.14	2541.13	254.016	60437.9
1773.63	3854.7	910.061	79326
1623.45	27094.7	520.439	13741.7
6407.86	30648.3	933.13	60163.3
1369.26	37164	1263.63	47445.5
2939.64	21456.2		26750.4
	65065		19216
			40473
			12200.7
			3675
			7168.76
			99705.6
			70549.2

## Sheet: Sheet4
EDF_12_e
	DN thymocytes
	wt P28	Fgf7 tg P28	wt 1yr	Fgf7 tg 1yr
	7040000	19500000	437000	2200000
	6530000	15500000	471000	27200000
	6370000	16900000	1080000	3930000
	3230000	19400000	1130000	9200000
	2310000	7250000	725000	10500000
	4020000	8790000	1070000	9160000
	4510000	7940000	1040000	8120000
	6640000	20500000	787000	12700000
	8610000	34700000	816000	5390000
	5780000	43000000	1060000	6930000
	7810000	28800000		3240000
		17200000		2780000
				6440000
				5490000
				6540000
				2890000
				23500000
				10200000

## Sheet: Sheet5
EDF_12_f
	DP thymocytes
	wt P28	Fgf7 tg P28	wt 1yr	Fgf7 tg 1yr
	178000000	482000000	16200000	62600000
	140000000	373000000	19400000	1090000000
	107000000	374000000	46200000	221000000
	110000000	495000000	52400000	444000000
	104000000	326000000	23500000	351000000
	136000000	337000000	45500000	390000000
	122000000	357000000	26400000	413000000
	153000000	643000000	22300000	481000000
	217000000	982000000	39800000	197000000
	154000000	819000000	30100000	265000000
	188000000	861000000		123000000
		613000000		65600000
				319000000
				132000000
				244000000
				151000000
				712000000
				479000000

## Sheet: Sheet6
EDF_12_g
CD4SP thymocytes
wt P28	Fgf7 tg P28	wt 1yr	Fgf7 tg 1yr
19800000	41000000	451000	4060000
17400000	59500000	489000	32700000
12800000	36400000	1200000	10300000
15900000	68700000	1360000	13900000
13300000	39800000	895000	19600000
19500000	38300000	883000	9570000
15800000	51200000	997000	16500000
11600000	52200000	772000	24900000
19600000	98500000	909000	15700000
21900000	98900000	908000	8670000
16800000	58600000		9720000
	56100000		3990000
			12500000
			6210000
			9560000
			6180000
			25200000
			23300000

## Sheet: Sheet7
EDF_12_h
CD8SP thymocytes
wt P28	Fgf7 tg P28	wt 1yr	Fgf7 tg 1yr
4770000	15600000	186000	1090000
5280000	21800000	170000	8600000
3900000	12500000	404000	4000000
4400000	20200000	451000	4200000
2730000	13500000	225000	5110000
5590000	8630000	190000	3340000
4510000	14700000	369000	3730000
4980000	17200000	242000	8040000
5720000	41600000	290000	4320000
6060000	29100000	294000	3130000
5190000	31700000		3440000
	26600000		1560000
			3570000
			3840000
			3720000
			2060000
			14800000
			10000000
